# Supplementary material for: Disentangling environmental correlates of vascular plant biodiversity in a Mediterranean hotspot
Source: Ecol Evol. 2013 Sep 15;3(11):3879–94. doi: 10.1002/ece3.762 (PMC3810881; doi:10.1002/ece3.762)
Supplement: Supplementary file 1 [file ece30003-3879-SD1.xls]

## Sheet: Hoja1
APPENDIX S1	Values of climatic variables extracted from the terrestrial digital model, chorological assignation and species richness
Ecoregion	Code	Area (Km2)	Total monthly precipitation (mm)	SD of monthly precipitation (mm)	Mean precipitation of driest annual quarter (mm)	Mean of monthly mean temperature (ºC)	SD of monthly mean temperature (ºC)	Range of monthly temperature (ºC)	Mean of monthly maximum temperature (ºC)	Mean of monthly minimum temperature (ºC)	SD of monthly minimum temperature (ºC)	Mean temperature of warmest annual quarter (ºC)	Mean temperature of coldest annual quarter (ºC)	Maximum temperature of the warmest month (ºC)	Minimum altitude (m)	Maximum altitude (m)	Mean altitude (m)	SD of altitude (m)	Baetic_Rifan	Endemic Alfa diversity	Non-endemic Alfa Diversity
Andévalo	1	321622	539.92	26.8409	8.59143	16.8924	5.50425	24.8205	21.7654	8.11145	4.64092	23.8833	10.4279	30.9078	0	502	185.503	77.8213	No	-	-
Condado Aljarafe	2	105746	564.26	28.6881	7.93502	17.7602	5.89114	26.572	22.8836	11.9672	5.00601	25.2167	10.7773	32.6383	5	187	95.5746	36.3225	No	-	-
Campiña de Huelva	3	118341	511.49	25.8151	8.13449	17.5086	5.41338	23.5048	21.9217	12.4316	4.81753	24.2706	11.0526	30.4231	1	307	83.1924	56.4014	No	-	-
Litoral	4	228650	568.01	30.1337	7.52717	17.7246	5.11461	22.247	21.9166	11.8081	4.68902	24.1957	11.6424	29.7157	-1	206	33.2744	25.9756	No	-	-
Marisma	5	216962	583	30.6567	7.43182	17.8945	5.57838	24.6475	22.5445	9.01666	4.9635	25.0089	11.3123	31.4899	-5	77	6.50436	9.76158	No	-	-
Aracena	6	240476	620.99	29.0584	10.7904	15.7489	6.09441	27.878	21.203	12.0697	4.88771	23.5548	8.67321	31.9466	156	885	445.808	133.572	No	-	-
Sierra Norte	7	1.10586e+06	644.76	29.612	10.0071	16.4665	6.80001	31.4136	22.5232	10.3452	5.42529	25.1365	8.55454	34.897	5	926	393.883	190.551	No	-	-
Zújar	8	45243.5	624.28	26.6249	11.4591	15.5836	7.09514	32.7031	21.8073	12.9052	5.59474	24.7211	7.37968	34.9984	399	729	537.451	57.4311	No	-	-
Pedroches	9	276514	613	25.5225	11.8247	15.4832	7.20914	33.0334	21.7013	12.3196	5.74345	24.8178	7.16723	35.0944	316	808	586.233	96.1903	No	-	-
Vega	10	193343	620.71	30.9464	7.63743	18.1072	6.52783	30.5403	24.1782	10.9633	5.243	26.4011	10.4464	35.8103	0	228	69.5762	48.0405	No	-	-
Alcores	11	32202.5	624.92	32.1939	7.46963	17.9215	6.32142	29.6112	23.9255	11.3525	5.06184	25.9848	10.5406	35.0574	22	222	93.8072	47.458	No	-	-
Campiña Baja	12	847014	655.24	33.4582	8.01558	17.463	6.076	27.2882	22.7501	12.2253	5.15967	25.2248	10.3782	33.0088	2	670	151.132	98.3312	No	-	-
Campiña Alta	13	316858	681.08	34.6971	8.61245	16.7112	6.12654	27.6607	22.1203	13.1455	5.17763	24.5702	9.65627	32.56	48	1154	340.224	144.814	No	-	-
Aljibe	14	334628	807.71	48.1386	7.86211	16.6501	4.67942	21.4476	20.9186	6.37263	4.39992	22.7467	11.2397	28.3407	-5	1153	226.345	203.636	Yes	63	1578
Ronda	15	399701	741.71	38.8999	10.1166	15.0038	5.67122	26.176	20.2033	12.4533	4.88898	22.3856	8.56936	29.8903	-4	1765	690.003	328.28	Yes	169	1744
Sub-Bética	16	174443	682.14	33.3359	9.94448	15.7033	6.28231	28.5362	21.2254	8.47301	5.25984	23.7866	8.53103	32.1909	244	1439	588.016	193.241	Yes	61	1154
Axarquía	17	195160	570.79	30.7064	7.70148	17.0212	5.36457	24.318	21.7749	12.687	4.92707	23.9523	10.9094	30.4068	-6	986	300.846	203.32	Yes	53	1054
Trevenque-Almijara	18	157617	573.22	23.0529	13.1384	13.6952	6.38599	29.8327	19.4646	13.1053	5.30115	22.0236	6.50053	31.0505	-14	2009	1013.87	402.399	Yes	185	1477
Granada	19	328386	562.68	23.282	11.7669	14.7752	6.73056	30.8598	20.6093	13.2561	5.51539	23.5751	7.1325	32.8632	385	1572	830.904	191.918	Yes	73	1135
Mágina	20	228728	598.19	22.4751	15.3609	13.6158	6.98563	31.9333	19.6027	8.99119	5.68028	22.7556	5.75516	32.5671	462	2132	1077.55	220.611	Yes	105	1092
Guadalquivir	21	678649	541.94	22.9458	10.6161	16.4105	6.72326	30.029	22.0042	10.8667	5.64388	25.0993	8.69997	33.8727	164	1525	502.286	169.862	No	-	-
Sierra Morena	22	331105	512.43	19.9309	12.0895	15.9144	7.08117	31.8357	21.8316	8.6505	5.8383	25.0915	7.78459	34.6343	173	1138	572.537	164.715	No	-	-
Cazorla	23	324651	568.23	17.6106	20.2784	12.3413	6.88535	31.5334	18.3595	12.1155	5.71794	21.3589	4.64876	30.9366	442	2281	1217.6	324.409	Yes	167	1459
Guadiana Menor	24	316488	488.02	17.1855	13.9503	14.3549	6.66387	30.377	20.1093	11.2735	5.61297	23.0518	6.82883	32.0351	380	1477	887.871	181.605	No	-	-
Velez-Baza	25	315480	515.76	15.8628	18.5732	12.895	6.52961	29.8736	18.6475	11.2052	5.58664	21.4876	5.60531	30.1957	553	2194	1121.74	242.785	Yes	132	1176
Nevada-Filabres	26	251555	710.05	22.416	24.1273	10.3273	6.69404	30.9872	16.2485	10.2786	5.51243	19.2083	2.97683	28.7002	614	3353	1664.33	509.804	Yes	151	1236
Alpujarras	27	201128	469.3	17.5051	12.205	14.3794	6.12671	28.1422	19.7919	13.5829	5.2858	22.4156	7.48389	30.4756	2	2198	859.153	426.248	Yes	132	1287
Almería	28	491416	318.74	11.6447	9.21278	16.5107	5.54597	24.7886	21.2628	12.3075	5.20147	23.8074	10.2147	30.1007	-4	1310	371.832	253.342	Yes	113	1169
Atlantic Coast	29	160464	619.39	39.7406	3.80687	18.368	4.65497	24.06	23.8815	7.67838	4.37905	24.2277	12.6854	30.9287	0	146	29.2706	24.5233	No	-	-
Mamora	30	289140	546.65	32.5437	3.69674	18.6406	5.2453	26.4049	24.514	12.8173	4.61927	25.3814	12.4558	33.2793	0	473	164.964	89.5347	No	-	-
Gharb	31	346744	571.39	34.198	3.55558	19.1225	5.41918	27.1928	25.0394	13.2955	4.6914	26.096	12.66	34.2456	3	622	39.9692	66.083	No	-	-
Loukkos	32	278891	741.89	48.4336	4.59049	18.153	4.98076	26.1206	24.0492	4.45358	4.36858	24.4034	12.043	31.9216	-7	510	89.5654	71.6452	No	-	-
Ouezanne	33	307017	800.89	49.2157	4.41055	18.5203	5.84528	29.0899	24.63	12.4616	4.95152	25.981	11.5606	34.6915	27	869	256.794	164.056	No	-	-
Central Pre-Rif	34	419959	609.02	32.9095	4.74677	18.8519	6.17221	30.7307	25.3009	9.31715	5.1233	26.7757	11.5967	36.2024	31	782	269.294	129.532	No	-	-
High Ouerrha	35	226688	650.24	34.399	6.25021	17.3873	6.21883	30.4968	23.5506	9.85451	5.29098	25.4125	10.1752	34.5995	134	1655	523.666	275.624	Yes	3	267
Tsoul	36	202948	559.56	27.7689	7.40985	17.0332	6.52671	31.2101	23.2276	10.0469	5.64765	25.5487	9.55003	34.5451	211	1312	618.292	204.951	No	-	-
Zerhoun	37	235934	581.14	31.0944	5.386	17.9127	5.84092	29.8738	24.5411	10.4603	4.75499	25.4657	11.0695	34.9291	106	1045	405.276	145.76	No	-	-
Tazzeka	38	74522.5	494.85	20.4258	10.513	14.5237	6.53184	32.0037	21.0487	10.2308	5.55413	23.013	6.97159	32.5566	467	1819	1083.85	303.242	No	-	-
Guercif	39	326074	279.15	11.3465	6.88571	17.6554	5.29401	26.302	23.2446	11.8813	4.74706	24.4569	11.3651	31.8111	88	1074	395.308	136.151	No	-	-
Beni Snassen	40	324070	344.27	14.289	7.56242	16.7107	5.50266	26.9721	22.5089	10.0452	4.90359	23.9693	10.3927	31.6648	1	1422	518.694	255.086	No	-	-
Tanger	41	458804	899.34	59.2886	5.94837	17.1876	5.24317	25.6572	22.5439	8.04819	4.58708	23.9443	10.9662	31.1491	-5	1643	362.409	310.047	Yes	44	1205
West-Rif	42	238326	832.78	52.8674	6.98772	15.9304	5.19066	25.7674	21.343	7.97347	4.51186	22.7083	9.88654	30.1694	-15	2038	596.759	476.643	Yes	95	1523
Targuist	43	209950	572.37	29.7678	7.57397	15.6458	5.28941	26.6781	21.2965	10.8888	4.53492	22.4762	9.52907	30.5102	-50	1965	704.194	390.494	Yes	42	935
Imzorene	44	183550	398.21	19.3976	6.51037	16.3885	5.28686	25.648	21.6218	12.088	4.72737	23.3091	10.3037	30.4201	-18	1855	523.026	364.819	Yes	36	761
Central Rif	45	316196	790.48	42.7375	8.94719	14.5745	5.93132	29.8961	20.7259	7.19243	4.97314	22.278	7.68653	31.5646	156	2287	975.159	434.799	Yes	42	950
Gareb	46	378148	322.07	15.1359	6.60815	17.8656	5.15864	24.1402	22.6762	10.5676	4.85114	24.6465	11.9386	30.818	-47	1051	262.329	173.718	No	-	-
Aknoul	47	220982	519.87	23.3044	10.221	14.1369	5.98053	29.639	20.2119	11.3338	5.08528	21.9564	7.28913	30.8435	331	1896	1080.8	252.507	Yes	19	644
Kert Ganc	48	204636	365.57	15.8771	7.99298	15.9128	5.69728	27.756	21.5967	9.41259	5.00874	23.3624	9.31236	31.1606	368	1758	730.78	271.375	Yes	20	696

## Sheet: Hoja2
168.924	55.0425	248.205	217.654	81.1145	46.4092	238.833	104.279	309.078		10	16.8924	5.50425	24.8205	21.7654	8.11145	4.64092	23.8833	10.4279	30.9078	0	1
177.602	58.9114	265.72	228.836	119.672	50.0601	252.167	107.773	326.383			17.7602	5.89114	26.572	22.8836	11.9672	5.00601	25.2167	10.7773	32.6383	0	0
175.086	54.1338	235.048	219.217	124.316	48.1753	242.706	110.526	304.231			17.5086	5.41338	23.5048	21.9217	12.4316	4.81753	24.2706	11.0526	30.4231	0	0
177.246	51.1461	222.47	219.166	118.081	46.8902	241.957	116.424	297.157			17.7246	5.11461	22.247	21.9166	11.8081	4.68902	24.1957	11.6424	29.7157	0	0
178.945	55.7838	246.475	225.445	90.1666	49.635	250.089	113.123	314.899			17.8945	5.57838	24.6475	22.5445	9.01666	4.9635	25.0089	11.3123	31.4899	0	0
157.489	60.9441	278.78	212.03	120.697	48.8771	235.548	86.7321	319.466			15.7489	6.09441	27.878	21.203	12.0697	4.88771	23.5548	8.67321	31.9466	0	0
164.665	68.0001	314.136	225.232	103.452	54.2529	251.365	85.5454	348.97			16.4665	6.80001	31.4136	22.5232	10.3452	5.42529	25.1365	8.55454	34.897	0	0
155.836	70.9514	327.031	218.073	129.052	55.9474	247.211	73.7968	349.984			15.5836	7.09514	32.7031	21.8073	12.9052	5.59474	24.7211	7.37968	34.9984	0	0
154.832	72.0914	330.334	217.013	123.196	57.4345	248.178	71.6723	350.944			15.4832	7.20914	33.0334	21.7013	12.3196	5.74345	24.8178	7.16723	35.0944	0	0
181.072	65.2783	305.403	241.782	109.633	52.43	264.011	104.464	358.103			18.1072	6.52783	30.5403	24.1782	10.9633	5.243	26.4011	10.4464	35.8103	0	0
179.215	63.2142	296.112	239.255	113.525	50.6184	259.848	105.406	350.574			17.9215	6.32142	29.6112	23.9255	11.3525	5.06184	25.9848	10.5406	35.0574	0	0
174.63	60.76	272.882	227.501	122.253	51.5967	252.248	103.782	330.088			17.463	6.076	27.2882	22.7501	12.2253	5.15967	25.2248	10.3782	33.0088	0	0
167.112	61.2654	276.607	221.203	131.455	51.7763	245.702	96.5627	325.6			16.7112	6.12654	27.6607	22.1203	13.1455	5.17763	24.5702	9.65627	32.56	0	0
166.501	46.7942	214.476	209.186	63.7263	43.9992	227.467	112.397	283.407			16.6501	4.67942	21.4476	20.9186	6.37263	4.39992	22.7467	11.2397	28.3407	0	0
150.038	56.7122	261.76	202.033	124.533	48.8898	223.856	85.6936	298.903			15.0038	5.67122	26.176	20.2033	12.4533	4.88898	22.3856	8.56936	29.8903	0	0
157.033	62.8231	285.362	212.254	84.7301	52.5984	237.866	85.3103	321.909			15.7033	6.28231	28.5362	21.2254	8.47301	5.25984	23.7866	8.53103	32.1909	0	0
170.212	53.6457	243.18	217.749	126.87	49.2707	239.523	109.094	304.068			17.0212	5.36457	24.318	21.7749	12.687	4.92707	23.9523	10.9094	30.4068	0	0
136.952	63.8599	298.327	194.646	131.053	53.0115	220.236	65.0053	310.505			13.6952	6.38599	29.8327	19.4646	13.1053	5.30115	22.0236	6.50053	31.0505	0	0
147.752	67.3056	308.598	206.094	132.561	55.1539	235.751	71.325	328.632			14.7752	6.73056	30.8598	20.6093	13.2561	5.51539	23.5751	7.1325	32.8632	0	0
136.158	69.8563	319.333	196.027	89.9119	56.8028	227.556	57.5516	325.671			13.6158	6.98563	31.9333	19.6027	8.99119	5.68028	22.7556	5.75516	32.5671	0	0
164.105	67.2326	300.29	220.042	108.667	56.4388	250.993	86.9997	338.727			16.4105	6.72326	30.029	22.0042	10.8667	5.64388	25.0993	8.69997	33.8727	0	0
159.144	70.8117	318.357	218.316	86.505	58.383	250.915	77.8459	346.343			15.9144	7.08117	31.8357	21.8316	8.6505	5.8383	25.0915	7.78459	34.6343	0	0
123.413	68.8535	315.334	183.595	121.155	57.1794	213.589	46.4876	309.366			12.3413	6.88535	31.5334	18.3595	12.1155	5.71794	21.3589	4.64876	30.9366	0	0
143.549	66.6387	303.77	201.093	112.735	56.1297	230.518	68.2883	320.351			14.3549	6.66387	30.377	20.1093	11.2735	5.61297	23.0518	6.82883	32.0351	0	0
128.95	65.2961	298.736	186.475	112.052	55.8664	214.876	56.0531	301.957			12.895	6.52961	29.8736	18.6475	11.2052	5.58664	21.4876	5.60531	30.1957	0	0
103.273	66.9404	309.872	162.485	102.786	55.1243	192.083	29.7683	287.002			10.3273	6.69404	30.9872	16.2485	10.2786	5.51243	19.2083	2.97683	28.7002	0	0
143.794	61.2671	281.422	197.918	135.829	52.858	224.156	74.8389	304.756			14.3794	6.12671	28.1422	19.7919	13.5829	5.2858	22.4156	7.48389	30.4756	0	0
165.107	55.4597	247.886	212.628	123.075	52.0147	238.074	102.147	301.007			16.5107	5.54597	24.7886	21.2628	12.3075	5.20147	23.8074	10.2147	30.1007	0	0
183.68	46.5497	240.6	238.815	76.7838	43.7905	242.277	126.854	309.287			18.368	4.65497	24.06	23.8815	7.67838	4.37905	24.2277	12.6854	30.9287	0	0
186.406	52.453	264.049	245.14	128.173	46.1927	253.814	124.558	332.793			18.6406	5.2453	26.4049	24.514	12.8173	4.61927	25.3814	12.4558	33.2793	0	0
191.225	54.1918	271.928	250.394	132.955	46.914	260.96	126.6	342.456			19.1225	5.41918	27.1928	25.0394	13.2955	4.6914	26.096	12.66	34.2456	0	0
181.53	49.8076	261.206	240.492	44.5358	43.6858	244.034	120.43	319.216			18.153	4.98076	26.1206	24.0492	4.45358	4.36858	24.4034	12.043	31.9216	0	0
185.203	58.4528	290.899	246.3	124.616	49.5152	259.81	115.606	346.915			18.5203	5.84528	29.0899	24.63	12.4616	4.95152	25.981	11.5606	34.6915	0	0
188.519	61.7221	307.307	253.009	93.1715	51.233	267.757	115.967	362.024			18.8519	6.17221	30.7307	25.3009	9.31715	5.1233	26.7757	11.5967	36.2024	0	0
173.873	62.1883	304.968	235.506	98.5451	52.9098	254.125	101.752	345.995			17.3873	6.21883	30.4968	23.5506	9.85451	5.29098	25.4125	10.1752	34.5995	0	0
170.332	65.2671	312.101	232.276	100.469	56.4765	255.487	95.5003	345.451			17.0332	6.52671	31.2101	23.2276	10.0469	5.64765	25.5487	9.55003	34.5451	0	0
179.127	58.4092	298.738	245.411	104.603	47.5499	254.657	110.695	349.291			17.9127	5.84092	29.8738	24.5411	10.4603	4.75499	25.4657	11.0695	34.9291	0	0
145.237	65.3184	320.037	210.487	102.308	55.5413	230.13	69.7159	325.566			14.5237	6.53184	32.0037	21.0487	10.2308	5.55413	23.013	6.97159	32.5566	0	0
176.554	52.9401	263.02	232.446	118.813	47.4706	244.569	113.651	318.111			17.6554	5.29401	26.302	23.2446	11.8813	4.74706	24.4569	11.3651	31.8111	0	0
167.107	55.0266	269.721	225.089	100.452	49.0359	239.693	103.927	316.648			16.7107	5.50266	26.9721	22.5089	10.0452	4.90359	23.9693	10.3927	31.6648	0	0
171.876	52.4317	256.572	225.439	80.4819	45.8708	239.443	109.662	311.491			17.1876	5.24317	25.6572	22.5439	8.04819	4.58708	23.9443	10.9662	31.1491	0	0
159.304	51.9066	257.674	213.43	79.7347	45.1186	227.083	98.8654	301.694			15.9304	5.19066	25.7674	21.343	7.97347	4.51186	22.7083	9.88654	30.1694	0	0
156.458	52.8941	266.781	212.965	108.888	45.3492	224.762	95.2907	305.102			15.6458	5.28941	26.6781	21.2965	10.8888	4.53492	22.4762	9.52907	30.5102	0	0
163.885	52.8686	256.48	216.218	120.88	47.2737	233.091	103.037	304.201			16.3885	5.28686	25.648	21.6218	12.088	4.72737	23.3091	10.3037	30.4201	0	0
145.745	59.3132	298.961	207.259	71.9243	49.7314	222.78	76.8653	315.646			14.5745	5.93132	29.8961	20.7259	7.19243	4.97314	22.278	7.68653	31.5646	0	0
178.656	51.5864	241.402	226.762	105.676	48.5114	246.465	119.386	308.18			17.8656	5.15864	24.1402	22.6762	10.5676	4.85114	24.6465	11.9386	30.818	0	0
141.369	59.8053	296.39	202.119	113.338	50.8528	219.564	72.8913	308.435			14.1369	5.98053	29.639	20.2119	11.3338	5.08528	21.9564	7.28913	30.8435	0	0
159.128	56.9728	277.56	215.967	94.1259	50.0874	233.624	93.1236	311.606			15.9128	5.69728	27.756	21.5967	9.41259	5.00874	23.3624	9.31236	31.1606	0	0
